# Supplementary material for: A multi gene-approach genotyping method identifies 24 genetic clusters within the genotype II-European African swine fever viruses circulating from 2007 to 2022
Source: Front Vet Sci. 2023 Jan 25;10:1112850. doi: 10.3389/fvets.2023.1112850 (PMC9905734; doi:10.3389/fvets.2023.1112850)
Supplement: Supplementary file 1 [file Table_1.XLSX]

## Sheet: SUPLEMENTARY TABLE S1
Nº	ASFV ISOLATE	COUNTRY	Collection Date	HOST	CVR variant	Accession number CVR	CVR REFERENCE	IGR Variant	Accession number IGR	IGR Reference	O174L VARIANT	Accession number O174L	O174l Reference	K145R VARIANT	Accession number K145R	K145R Reference	MGF VARIANT	Accession number MGF	MGF Reference	ECO2 VARIANT	Accession number ECO2	ECO2 REFERENCE	GENETIC GROUP
1	Abk07	Georgia	2007-07-04	DP	CVR1	JX857523	[8]	I	KJ620029	[8]	I	OQ069574	This study	I	OQ053593	This study	I	OQ068541	This study	I	OQ069283	This study	1
2	Arm07	Armenia	2007-08-07	DP	CVR1	JX857522	[8]	I	KJ620028	[8]	I	OQ069575	This study	I	OQ053594	This study	I	OQ068542	This study	I	OQ069284	This study	1
3	Az08B	Azerbaijan	2008-01-22	DP	CVR1	JX857530	[8]	I	KJ620036	[8]	I	OQ069576	This study	I	OQ053595	This study	I	OQ068543	This study	I	OQ069285	This study	1
4	Az08D	Azerbaijan	2008-01-22	DP	CVR1	JX857529	[8]	I	KJ620035	[8]	I	OQ069577	This study	I	OQ053596	This study	I	OQ068544	This study	I	OQ069286	This study	1
5	Rostov09	Russia Federation	2009-10-20	DP	CVR1	JX857532	[8]	I	KJ620051	[8]	I	OQ069578	This study	I	OQ053597	This study	I	OQ068545	This study	I	OQ069287	This study	1
6	Kalmykia09	Russia Federation	2009-11-02	DP	CVR1	JX857533	[8]	I	KJ620049	[8]	I	OQ069579	This study	I	OQ053598	This study	I	OQ068546	This study	I	OQ069288	This study	1
7	Tver0511/Torjo	Russia Federation	2011-05-25	DP	CVR1	KJ627197	[8]	I	KJ620038	[8]	I	OQ069580	This study	I	OQ053599	This study	I	OQ068547	This study	I	OQ069289	This study	1
8	Tver0312/Torjo	Russia Federation	2012-03-28	EWB	CVR1	KJ627200	[8]	I	KJ620041	[8]	I	OQ069581	This study	I	OQ053600	This study	I	OQ068548	This study	I	OQ069290	This study	1
9	Tver0712/Les	Russia Federation	2012-07-16	DP	CVR1	KJ627199	[8]	I	KJ620040	[8]	I	OQ069582	This study	I	OQ053601	This study	II	OQ068884	This study	I	OQ069291	This study	2
10	Ukr12/Zapo	Ukraine	2012-07-30	DP	CVR1	JX857535	[8]	II	KJ620037	[8]	I	OQ069583	This study	I	OQ053602	This study	I	OQ068549	This study	I	OQ069292	This study	3
11	Tver1112/Zavi	Russia Federation	2012-11-20	EWB	CVR1	KJ627202	[8]	I	OQ068922	This study	I	OQ069584	This study	I	OQ053603	This study	III	OQ068910	This study	I	OQ069293	This study	4
12	Bel13/Grodno	Belarus	2013-06-19	DP	CVR1	KJ627203	[8]	II	KJ620043	[8]	I	OQ069585	This study	I	OQ053604	This study	I	OQ068550	This study	I	OQ069294	This study	3
13	LT14/1482	Lithuania	2014-01-24	EWB	CVR1	KJ627204	[8]	II	KJ620045	[8]	I	OQ069586	This study	I	OQ053605	This study	I	OQ068551	This study	I	OQ069295	This study	3
14	LT14/1490	Lithuania	2014-01-24	EWB	CVR1	KJ627205	[8]	II	KJ620044	[8]	I	OQ069587	This study	I	OQ053606	This study	I	OQ068552	This study	I	ON136089	This study	3
15	Pol14/Sz	Poland	2014-02-14	EWB	CVR1	KJ627206	[8]	II	KJ620046	[8]	I	OQ069588	This study	I	OQ053607	This study	I	OQ068553	This study	I	OQ069296	This study	3
16	Lv14/DP/Robez1	Latvia	2014-06-25	DP	CVR1	OQ030725	This study	II	OQ068925	This study	I	OQ069589	This study	I	OQ053608	This study	I	OQ068554	This study	I	OQ069297	This study	3
17	Lv14/WB/Kepo1	Latvia	2014-06-25	EWB	CVR1	OQ030726	This study	II	OQ068926	This study	I	OQ069590	This study	I	OQ053609	This study	I	OQ068555	This study	I	OQ069298	This study	3
18	Pol14/DP/15747/1	Poland	2014-07-17	DP	CVR1	OQ030727	This study	II	OQ068927	This study	I	OQ069591	This study	I	OQ053610	This study	I	OQ068556	This study	I	OQ069299	This study	3
19	Lt14/DP/Ignalina/5	Lithuania	2014-07-24	DP	CVR1	OQ030728	This study	II	OQ068928	This study	I	OQ069592	This study	I	OQ053611	This study	I	OQ068557	This study	I	OQ069300	This study	3
20	Lt14/WB/Ignalina/1	Lithuania	2014-08-08	EWB	CVR1	OQ030729	This study	II	OQ068929	This study	I	OQ069593	This study	I	OQ053612	This study	I	OQ068558	This study	I	OQ069301	This study	3
21	Lt14/DP/Rokiskis	Lithuania	2014-08-22	DP	CVR1	OQ030730	This study	II	OQ068930	This study	I	OQ069594	This study	I	OQ053613	This study	I	OQ068559	This study	I	OQ069302	This study	3
22	Est14/WB/Valga/1	Estonia	2014-09-02	EWB	CVR1	OQ030731	This study	II	OQ068931	This study	I	OQ069595	This study	I	OQ053614	This study	I	OQ068560	This study	I	OQ069303	This study	3
23	Est14/WB/VIL/1	Estonia	2014-09-09	EWB	CVR1	OQ030732	This study	II	OQ068932	This study	I	OQ069596	This study	I	OQ053615	This study	I	OQ068561	This study	I	OQ069304	This study	3
24	Est14/WB/IDA1	Estonia	2014-09-17	EWB	CVR1	OQ030733	This study	II	OQ068933	This study	I	OQ069597	This study	I	OQ053616	This study	I	OQ068562	This study	I	OQ069305	This study	3
25	Lt14/WB/Alytus/1	Lithuania	2014-09-30	EWB	CVR1	OQ030734	This study	II	OQ068934	This study	I	OQ069598	This study	I	OQ053617	This study	I	OQ068563	This study	I	OQ069306	This study	3
26	Est14/WB/VORU/1	Estonia	2014-10-26	EWB	CVR1	OQ030735	This study	II	OQ068935	This study	I	OQ069599	This study	I	OQ053618	This study	I	OQ068564	This study	I	OQ069307	This study	3
27	Lt14/WB/Rokiskis/1	Lithuania	2014-10-30	EWB	CVR1	OQ030736	This study	II	OQ068936	This study	I	OQ069600	This study	I	OQ053619	This study	I	OQ068565	This study	I	OQ069308	This study	3
28	Lt14/WB/Vilnius/8	Lithuania	2014-10-31	EWB	CVR1	OQ030737	This study	II	OQ068937	This study	I	OQ069601	This study	I	OQ053620	This study	I	OQ068566	This study	I	OQ069309	This study	3
29	Lt14/WB/Rokiskis/2	Lithuania	2014-11-14	EWB	CVR1	OQ030738	This study	II	OQ068938	This study	I	OQ069602	This study	I	OQ053621	This study	I	OQ068567	This study	I	OQ069310	This study	3
30	Lt14/WB/Kaunas/1	Lithuania	2014-12-10	EWB	CVR1	OQ030739	This study	II	OQ068939	This study	I	OQ069603	This study	I	OQ053622	This study	I	OQ068568	This study	I	OQ069311	This study	3
31	Lt15/WB/Alytus/23	Lithuania	2015-01-15	EWB	CVR1	OQ030740	This study	II	OQ068940	This study	I	OQ069604	This study	I	OQ053623	This study	I	OQ068569	This study	I	OQ069312	This study	3
32	LT15/WB/Zarasai/1	Lithuania	2015-01-20	EWB	CVR1	OQ030741	This study	II	OQ068941	This study	I	OQ069605	This study	I	OQ053624	This study	I	OQ068570	This study	I	OQ069313	This study	3
33	Lt15/WB/Kupiskis/4	Lithuania	2015-02-03	EWB	CVR1	OQ030742	This study	II	OQ068942	This study	I	OQ069606	This study	I	OQ053625	This study	I	OQ068571	This study	I	OQ069314	This study	3
34	Lv15/WB/LIMBA/1	Latvia	2015-03-05	EWB	CVR1	OQ030743	This study	II	OQ068943	This study	I	OQ069607	This study	I	OQ053626	This study	I	OQ068572	This study	I	OQ069315	This study	3
35	Lt15/WB/Ignalina/12	Lithuania	2015-03-24	EWB	CVR1	OQ030744	This study	II	OQ068944	This study	I	OQ069608	This study	I	OQ053627	This study	I	OQ068573	This study	I	OQ069316	This study	3
36	Lt15/WB/Vilnius/13	Lithuania	2015-04-03	EWB	CVR1	OQ030745	This study	II	OQ068945	This study	I	OQ069609	This study	I	OQ053628	This study	I	OQ068574	This study	I	OQ069317	This study	3
37	Lt15/WB/Alytus/26	Lithuania	2015-04-11	EWB	CVR1	OQ030746	This study	II	OQ068946	This study	I	OQ069610	This study	I	OQ053629	This study	I	OQ068575	This study	I	OQ069318	This study	3
38	Lt15/WB/Rokiskis/14	Lithuania	2015-04-23	EWB	CVR1	OQ030747	This study	II	OQ068947	This study	I	OQ069611	This study	I	OQ053630	This study	I	OQ068576	This study	I	OQ069319	This study	3
39	Lt15/WB/Kaunas/2	Lithuania	2015-05-13	EWB	CVR1	OQ030748	This study	II	OQ068948	This study	I	OQ069612	This study	I	OQ053631	This study	I	OQ068577	This study	I	OQ069320	This study	3
40	Est15/WB/Parnu1	Estonia	2015-05-18	EWB	CVR1	OQ030749	This study	II	OQ068949	This study	I	OQ069613	This study	I	OQ053632	This study	I	OQ068578	This study	I	OQ069321	This study	3
41	Lt15/WB/Kaunas/3	Lithuania	2015-05-18	EWB	CVR1	OQ030750	This study	II	OQ068950	This study	I	OQ069614	This study	I	OQ053633	This study	I	OQ068579	This study	I	OQ069322	This study	3
42	Lt15/WB/Kaunas/6	Lithuania	2015-06-26	EWB	CVR1	OQ030751	This study	II	OQ068951	This study	I	OQ069615	This study	I	OQ053634	This study	I	OQ068580	This study	I	OQ069323	This study	3
43	Lt15/WB/Vilnius/15	Lithuania	2015-07-03	EWB	CVR1	OQ030752	This study	II	OQ068952	This study	I	OQ069616	This study	I	OQ053635	This study	I	OQ068581	This study	I	OQ069324	This study	3
44	Est15/WB/Tartu1	Estonia	2015-07-16	EWB	CVR-2	MT647527	[14]	II	OQ068953	This study	I	OQ069617	This study	I	OQ053636	This study	I	OQ068582	This study	I	OQ069325	This study	5
45	Est15/DP/VALGA1	Estonia	2015-07-18	DP	CVR1	OQ030753	This study	II	OQ068954	This study	I	OQ069618	This study	I	OQ053637	This study	I	OQ068583	This study	I	OQ069326	This study	3
46	Est15/DP/Vil1	Estonia	2015-07-18	DP	CVR1	OQ030754	This study	II	OQ068955	This study	I	OQ069619	This study	I	OQ053638	This study	I	OQ068584	This study	I	OQ069327	This study	3
47	Est15/WB/Tartu2	Estonia	2015-07-19	EWB	CVR-2	MT647528	[14]	II	OQ068956	This study	I	OQ069620	This study	I	OQ053639	This study	I	OQ068585	This study	I	OQ069328	This study	5
48	Est15/WB/POLVA/1	Estonia	2015-07-23	EWB	CVR1	OQ030755	This study	II	OQ068957	This study	I	OQ069621	This study	I	OQ053640	This study	I	OQ068586	This study	I	OQ069329	This study	3
49	Est15/WB/RAPLA/1	Estonia	2015-07-23	EWB	CVR1	OQ030756	This study	II	OQ068958	This study	I	OQ069622	This study	I	OQ053641	This study	I	OQ068587	This study	I	OQ069330	This study	3
50	Est15/DP/JARVA1	Estonia	2015-07-27	DP	CVR1	OQ030757	This study	II	OQ068959	This study	I	OQ069623	This study	I	OQ053642	This study	I	OQ068588	This study	I	OQ069331	This study	3
51	Est15/WB/JARVA1	Estonia	2015-07-27	EWB	CVR1	OQ030758	This study	II	OQ068960	This study	I	OQ069624	This study	I	OQ053643	This study	I	OQ068589	This study	I	OQ069332	This study	3
52	Est15/DP/Tartu1	Estonia	2015-07-28	DP	CVR1	OQ030759	This study	II	OQ068961	This study	I	OQ069625	This study	I	OQ053644	This study	I	OQ068590	This study	I	OQ069333	This study	3
53	Ukr15/DP2/Kieve	Ukraine	2015-07-28	DP	CVR1	OQ030760	This study	II	OQ068962	This study	I	OQ069626	This study	I	OQ053645	This study	I	OQ068591	This study	I	OQ069334	This study	3
54	Lt15/DP/Kaunas1	Lithuania	2015-07-31	DP	CVR1	OQ030761	This study	II	OQ068963	This study	I	OQ069627	This study	I	OQ053646	This study	I	OQ068592	This study	I	OQ069335	This study	3
55	Est15/DP/VIRU1	Estonia	2015-08-01	DP	CVR1	OQ030762	This study	II	OQ068964	This study	I	OQ069628	This study	I	OQ053647	This study	I	OQ068593	This study	I	OQ069336	This study	3
56	Est15/WB/Tartu4	Estonia	2015-08-04	EWB	CVR-2	MT647529	[14]	II	OQ068965	This study	I	OQ069629	This study	I	OQ053648	This study	I	OQ068594	This study	I	OQ069337	This study	5
57	Lt15/WB/Anyk1	Lithuania	2015-08-06	EWB	CVR1	OQ030763	This study	II	OQ068966	This study	I	OQ069630	This study	I	OQ053649	This study	I	OQ068595	This study	I	OQ069338	This study	3
58	Est15/DP/VORU1	Estonia	2015-08-07	DP	CVR1	OQ030764	This study	II	OQ068967	This study	I	OQ069631	This study	I	OQ053650	This study	I	OQ068596	This study	I	OQ069339	This study	3
59	Lt15/DP/Vilnius1	Lithuania	2015-08-08	DP	CVR1	OQ030765	This study	II	OQ068968	This study	I	OQ069632	This study	I	OQ053651	This study	I	OQ068597	This study	I	OQ069340	This study	3
60	Lv15/DP/Zieme1	Latvia	2015-08-08	DP	CVR1	OQ030766	This study	II	OQ068969	This study	I	OQ069633	This study	I	OQ053652	This study	I	OQ068598	This study	I	OQ069341	This study	3
61	Est15/WB/Tartu6	Estonia	2015-08-17	EWB	CVR1	OQ030767	This study	II	OQ068970	This study	I	OQ069634	This study	I	OQ053653	This study	I	OQ068599	This study	I	OQ069342	This study	3
62	Est15/DP/Jogeva2	Estonia	2015-08-19	DP	CVR1	OQ030768	This study	II	OQ068971	This study	I	OQ069635	This study	I	OQ053654	This study	I	OQ068600	This study	I	OQ069343	This study	3
63	Est15/WB/Jogeva1	Estonia	2015-09-01	EWB	CVR1	OQ030769	This study	II	OQ068972	This study	I	OQ069636	This study	I	OQ053655	This study	I	OQ068601	This study	I	OQ069344	This study	3
64	Est15/DP3/VORU3	Estonia	2015-09-19	DP	CVR1	OQ030770	This study	II	OQ068973	This study	I	OQ069637	This study	I	OQ053656	This study	I	OQ068602	This study	I	OQ069345	This study	3
65	Lt15/WB/Kaunas/7	Lithuania	2015-10-01	EWB	CVR1	OQ030771	This study	II	OQ068974	This study	I	OQ069638	This study	I	OQ053657	This study	I	OQ068603	This study	I	OQ069346	This study	3
66	Est15/WB/Tartu14	Estonia	2015-11-07	EWB	CVR-2	MT647530	[14]	II	OQ068975	This study	I	OQ069639	This study	I	OQ053658	This study	I	OQ068604	This study	I	OQ069347	This study	5
67	Est15/WB/VIRU1	Estonia	2015-11-15	EWB	CVR1	OQ030772	This study	II	OQ068976	This study	I	OQ069640	This study	I	OQ053659	This study	I	OQ068605	This study	I	OQ069348	This study	3
68	Lt16/WB/Moletai1	Lithuania	2015-12-07	EWB	CVR1	OQ030773	This study	II	OQ068977	This study	I	OQ069641	This study	I	OQ053660	This study	I	OQ068606	This study	I	OQ069349	This study	3
69	Lt16/WB/Kaunas/12	Lithuania	2016-01-04	EWB	CVR1	OQ030774	This study	II	OQ068978	This study	I	OQ069642	This study	I	OQ053661	This study	I	OQ068607	This study	I	OQ069350	This study	3
70	Lt16/WB/Ignalina/20	Lithuania	2016-01-06	EWB	CVR1	OQ030775	This study	II	OQ068979	This study	I	OQ069643	This study	I	OQ053662	This study	I	OQ068608	This study	I	OQ069351	This study	3
71	Est16/WB/Tartu17	Estonia	2016-01-10	EWB	CVR-2	MT647531.1	[14]	II	OQ068980	This study	I	OQ069644	This study	I	OQ053663	This study	I	OQ068609	This study	I	OQ069352	This study	5
72	Lt16/WB/Kupiskis/17	Lithuania	2016-01-14	EWB	CVR1	OQ030776	This study	II	OQ068981	This study	I	OQ069645	This study	I	OQ053664	This study	I	OQ068610	This study	I	OQ069353	This study	3
73	Lt16/WB/Rokiskis/21	Lithuania	2016-01-18	EWB	CVR1	OQ030777	This study	II	OQ068982	This study	I	OQ069646	This study	I	OQ053665	This study	I	OQ068611	This study	I	OQ069354	This study	3
74	Lt16/WB/Vilnius/24	Lithuania	2016-01-26	EWB	CVR1	OQ030778	This study	II	OQ068983	This study	I	OQ069647	This study	I	OQ053666	This study	I	OQ068612	This study	I	OQ069355	This study	3
75	Lt16/WB/Anyk7	Lithuania	2016-02-01	EWB	CVR1	OQ030779	This study	II	OQ068984	This study	I	OQ069648	This study	I	OQ053667	This study	I	OQ068613	This study	I	OQ069356	This study	3
76	Lt16/WB/Moletai3	Lithuania	2016-02-19	EWB	CVR1	OQ030780	This study	II	OQ068985	This study	I	OQ069649	This study	I	OQ053668	This study	I	OQ068614	This study	I	OQ069357	This study	3
77	Est16/WB/Tartu18	Estonia	2016-02-20	EWB	CVR-2	MT647532.1	[14]	II	OQ068986	This study	I	OQ069650	This study	I	OQ053669	This study	I	OQ068615	This study	I	OQ069358	This study	5
78	Est16/WB/Tartu19	Estonia	2016-03-13	EWB	CVR-2	MT647533	[14]	II	OQ068987	This study	I	OQ069651	This study	I	OQ053670	This study	I	OQ068616	This study	I	OQ069359	This study	5
79	Lt16/WB/Utena1	Lithuania	2016-06-15	EWB	CVR1	OQ030781	This study	II	OQ068988	This study	I	OQ069652	This study	I	OQ053671	This study	I	OQ068617	This study	I	OQ069360	This study	3
80	Lt16/WB/Panevezys1	Lithuania	2016-06-21	EWB	CVR1	OQ030782	This study	II	OQ068989	This study	I	OQ069653	This study	I	OQ053672	This study	I	OQ068618	This study	I	OQ069361	This study	3
81	Lt16/WB/Kaunas23	Lithuania	2016-06-29	EWB	CVR1	OQ030783	This study	II	OQ068990	This study	I	OQ069654	This study	I	OQ053673	This study	I	OQ068619	This study	I	OQ069362	This study	3
82	Est16/WB/HARJU1	Estonia	2016-06-30	EWB	CVR1	OQ030784	This study	II	OQ068991	This study	I	OQ069655	This study	I	OQ053674	This study	I	OQ068620	This study	I	OQ069363	This study	3
83	Est16/DP/JOGEVA5	Estonia	2016-07-03	DP	CVR1	OQ030785	This study	II	OQ068992	This study	I	OQ069656	This study	I	OQ053675	This study	I	OQ068621	This study	I	OQ069364	This study	3
84	Lt16/WB/Zarasai/6	Lithuania	2016-07-05	EWB	CVR1	OQ030786	This study	II	OQ068993	This study	I	OQ069657	This study	I	OQ053676	This study	I	OQ068622	This study	I	OQ069365	This study	3
85	Est16/WB/JARVA6	Estonia	2016-07-07	EWB	CVR1	OQ030787	This study	II	OQ068994	This study	I	OQ069658	This study	I	OQ053677	This study	I	OQ068623	This study	I	OQ069366	This study	3
86	Est16/DP/JARVA3	Estonia	2016-07-11	DP	CVR1	OQ030788	This study	II	OQ068995	This study	I	OQ069659	This study	I	OQ053678	This study	I	OQ068624	This study	I	OQ069367	This study	3
87	Est16/DP/VIRU2	Estonia	2016-07-18	DP	CVR1	OQ030789	This study	II	OQ068996	This study	I	OQ069660	This study	I	OQ053679	This study	I	OQ068625	This study	I	OQ069368	This study	3
88	Est16/WB/JOGEVA9	Estonia	2016-07-20	EWB	CVR1	OQ030790	This study	II	OQ068997	This study	I	OQ069661	This study	I	OQ053680	This study	I	OQ068626	This study	I	OQ069369	This study	3
89	Pol16/DP/OUT11	Poland	2016-08-10	DP	CVR1	OQ030791	This study	II	OQ068998	This study	II	OQ069925	This study	II	OQ053913	This study	I	OQ068627	This study	I	OQ069370	This study	6
90	Pol16/DP/OUT15	Poland	2016-08-19	DP	CVR1	OQ030792	This study	II	OQ068999	This study	II	OQ069926	This study	II	OQ053914	This study	I	OQ068628	This study	I	OQ069371	This study	6
91	Est16/DP/SAARE1	Estonia	2016-08-23	DP	CVR1	OQ030793	This study	II	OQ069000	This study	I	OQ069662	This study	I	OQ053681	This study	I	OQ068629	This study	I	OQ069372	This study	3
92	Est16/WB/SAARE1	Estonia	2016-08-26	EWB	CVR1	OQ030794	This study	II	OQ069001	This study	I	OQ069663	This study	I	OQ053682	This study	I	OQ068630	This study	I	OQ069373	This study	3
93	Est16/WB/Valga13	Estonia	2016-09-20	EWB	CVR1	OQ030795	This study	II	OQ069002	This study	I	OQ069664	This study	I	OQ053683	This study	I	OQ068631	This study	I	OQ069374	This study	3
94	Pol16/WB/CASE116	Poland	2016-10-15	EWB	CVR1	OQ030796	This study	II	OQ069003	This study	II	OQ069927	This study	II	OQ053915	This study	I	OQ068632	This study	I	OQ069375	This study	6
95	Pol16/WB/CASE120	Poland	2016-10-25	EWB	CVR1	OQ030797	This study	II	OQ069004	This study	I	OQ069665	This study	II	OQ053916	This study	I	OQ068633	This study	I	OQ069376	This study	7
96	Pol16/WB/CASE126	Poland	2016-11-07	EWB	CVR1	OQ030798	This study	II	OQ069005	This study	I	OQ069666	This study	II	OQ053917	This study	II	OQ068885	This study	I	OQ069377	This study	8
97	Est16/WB/LANE1	Estonia	2016-11-16	EWB	CVR1	OQ030799	This study	II	OQ069006	This study	I	OQ069667	This study	I	OQ053684	This study	I	OQ068634	This study	I	OQ069378	This study	3
98	Lt16/WB/Vilnius30	Lithuania	2016-12-13	EWB	CVR1	OQ030800	This study	II	OQ069007	This study	I	OQ069668	This study	I	OQ053685	This study	I	OQ068635	This study	I	OQ069379	This study	3
99	Lt16/WB/Kaunas54	Lithuania	2016-12-20	EWB	CVR1	OQ030801	This study	II	OQ069008	This study	I	OQ069669	This study	I	OQ053686	This study	I	OQ068636	This study	I	OQ069380	This study	3
100	Lt16/WB/Panevezys14	Lithuania	2016-12-20	EWB	CVR1	OQ030802	This study	II	OQ069009	This study	I	OQ069670	This study	I	OQ053687	This study	I	OQ068637	This study	I	OQ069381	This study	3
101	Est17/WB/HARJU6	Estonia	2017-01-05	EWB	CVR-SNP1	MT647548	[14]	II	OQ069010	This study	I	OQ069671	This study	I	OQ053688	This study	I	OQ068638	This study	I	OQ069382	This study	9
102	Lt16/WB/Anyk59	Lithuania	2017-01-09	EWB	CVR1	OQ030803	This study	II	OQ069011	This study	I	OQ069672	This study	I	OQ053689	This study	I	OQ068639	This study	I	OQ069383	This study	3
103	Lv17/WB/Zieme1	Latvia	2017-01-09	EWB	CVR1	OQ030804	This study	II	OQ069012	This study	I	OQ069673	This study	I	OQ053690	This study	I	OQ068640	This study	I	OQ069384	This study	3
104	Lv17/WB/Rie1	Latvia	2017-02-01	EWB	CVR1	OQ030805	This study	II	OQ069013	This study	I	OQ069674	This study	I	OQ053691	This study	I	OQ068641	This study	I	ON136086	This study	3
105	Lv17/DP/Salaspils5	Latvia	2017-02-07	DP	CVR1	OQ030806	This study	II	OQ069014	This study	I	OQ069675	This study	I	OQ053692	This study	I	OQ068642	This study	I	OQ069385	This study	3
106	Est17/WB/TARTU28	Estonia	2017-02-08	EWB	CVR1	OQ030807	This study	II	OQ069015	This study	I	OQ069676	This study	I	OQ053693	This study	I	OQ068643	This study	I	OQ069386	This study	3
107	Lt17/WB/Panevezys15	Lithuania	2017-02-24	EWB	CVR1	OQ030808	This study	II	OQ069016	This study	I	OQ069677	This study	I	OQ053694	This study	I	OQ068644	This study	I	OQ069387	This study	3
108	Pol17/WB/CASE237	Poland	2017-03-13	EWB	CVR1	OQ030809	This study	I	OQ068923	This study	II	OQ069928	This study	II	OQ053918	This study	I	OQ068645	This study	I	OQ069388	This study	10
109	Est17/WB/VIL27	Estonia	2017-05-02	EWB	CVR1	OQ030810	This study	II	OQ069017	This study	I	OQ069678	This study	I	OQ053695	This study	I	OQ068646	This study	I	OQ069389	This study	3
110	Pol17/WB/CASE294	Poland	2017-05-08	EWB	CVR1	OQ030811	This study	II	OQ069018	This study	I	OQ069679	This study	II	OQ053919	This study	II	OQ068886	This study	I	OQ069390	This study	8
111	Pol17/WB/CASE305	Poland	2017-05-12	EWB	CVR1	OQ030812	This study	II	OQ069019	This study	I	OQ069680	This study	II	OQ053920	This study	II	OQ068887	This study	I	OQ069391	This study	8
112	Est17/WB/VIRU11	Estonia	2017-05-17	EWB	CVR1	OQ030813	This study	II	OQ069020	This study	I	OQ069681	This study	I	OQ053696	This study	I	OQ068647	This study	I	OQ069392	This study	3
113	Pol17/WB/CASE316	Poland	2017-05-17	EWB	CVR-SNP2	OQ031066	This study	II	OQ069021	This study	I	OQ069682	This study	II	OQ053921	This study	I	OQ068648	This study	I	OQ069393	This study	11
114	Est17/WB/Parnu11	Estonia	2017-05-22	EWB	CVR-SNP1	MT647550	[14]	II	OQ069022	This study	I	OQ069683	This study	I	OQ053697	This study	I	OQ068649	This study	I	OQ069394	This study	9
115	Pol17/WB/CASE325	Poland	2017-05-24	EWB	CVR1	OQ030814	This study	II	OQ069023	This study	I	OQ069684	This study	II	OQ053922	This study	II	OQ068888	This study	I	OQ069395	This study	8
116	Pol17/WB/CASE332	Poland	2017-05-26	EWB	CVR1	OQ030815	This study	II	OQ069024	This study	I	OQ069685	This study	II	OQ053923	This study	II	OQ068889	This study	I	OQ069396	This study	8
117	Pol17/WB/CASE339	Poland	2017-06-02	EWB	CVR1	OQ030816	This study	II	OQ069025	This study	I	OQ069686	This study	II	OQ053924	This study	II	OQ068890	This study	I	OQ069397	This study	8
118	Pol17/WB/CASE347	Poland	2017-06-11	EWB	CVR1	OQ030817	This study	II	OQ069026	This study	I	OQ069687	This study	II	OQ053925	This study	II	OQ068891	This study	I	OQ069398	This study	8
119	Pol17/DP/OUT32	Poland	2017-06-13	DP	CVR1	OQ030818	This study	II	OQ069027	This study	I	OQ069688	This study	II	OQ053926	This study	II	OQ068892	This study	I	OQ069399	This study	8
120	Est17/DP/Parnu1	Estonia	2017-06-14	DP	CVR-SNP1	MT647544	[14]	II	OQ069028	This study	I	OQ069689	This study	I	OQ053698	This study	I	OQ068650	This study	I	OQ069400	This study	9
121	Est17/DP/Parnu2	Estonia	2017-06-14	DP	CVR-SNP1	MT647545.	[14]	II	OQ069029	This study	I	OQ069690	This study	I	OQ053699	This study	I	OQ068651	This study	I	OQ069401	This study	9
122	Est17/DP/Parnu3	Estonia	2017-06-14	DP	CVR-SNP1	MT647546	[14]	II	OQ069030	This study	I	OQ069691	This study	I	OQ053700	This study	I	OQ068652	This study	I	OQ069402	This study	9
123	Est17/DP/Parnu4	Estonia	2017-06-14	DP	CVR-SNP1	MT647547	[14]	II	OQ069031	This study	I	OQ069692	This study	I	OQ053701	This study	I	OQ068653	This study	I	OQ069403	This study	9
124	Est17/WB/Parnu12	Estonia	2017-06-16	EWB	CVR-SNP1	MT647551	[14]	II	OQ069032	This study	I	OQ069693	This study	I	OQ053702	This study	I	OQ068654	This study	I	OQ069404	This study	9
125	CzR17/WB/Zlin1	Czech Republic	2017-06-21	EWB	CVR1	OQ030819	This study	II	OQ069033	This study	I	OQ069694	This study	I	OQ053703	This study	I	OQ068655	This study	I	ON136090	This study	3
126	Pol17/WB/CASE379	Poland	2017-06-25	EWB	CVR1	OQ030820	This study	II	OQ069034	This study	I	OQ069695	This study	II	OQ053927	This study	II	OQ068893	This study	I	OQ069405	This study	8
127	Lt17/WB/Panevezys16	Lithuania	2017-06-28	EWB	CVR1	OQ030821	This study	II	OQ069035	This study	I	OQ069696	This study	I	OQ053704	This study	I	OQ068656	This study	I	OQ069406	This study	3
128	POL17/WB/CASE388	Poland	2017-07-03	EWB	CVR1	OQ030822	This study	II	OQ069036	This study	I	OQ069697	This study	II	OQ053928	This study	II	OQ068894	This study	I	OQ069407	This study	8
129	POL17/WB/CASE400	Poland	2017-07-03	EWB	CVR1	OQ030823	This study	II	OQ069037	This study	I	OQ069698	This study	II	OQ053929	This study	II	OQ068895	This study	I	OQ069408	This study	8
130	Est17/WB/Parnu13	Estonia	2017-07-04	EWB	CVR-SNP1	MT647552	[14]	II	OQ069038	This study	I	OQ069699	This study	I	OQ053705	This study	I	OQ068657	This study	I	OQ069409	This study	9
131	Lt17/WB/Panevezys18	Lithuania	2017-07-06	EWB	CVR1	OQ030824	This study	II	OQ069039	This study	I	OQ069700	This study	I	OQ053706	This study	I	OQ068658	This study	I	OQ069410	This study	3
132	Lt17/DP/Alytus/1	Lithuania	2017-07-08	DP	CVR1	OQ030825	This study	II	OQ069040	This study	I	OQ069701	This study	II	OQ053930	This study	I	OQ068659	This study	I	OQ069411	This study	7
133	Est17/DP/Saarema1	Estonia	2017-07-11	DP	CVR1	OQ030826	This study	II	OQ069041	This study	I	OQ069702	This study	I	OQ053707	This study	I	OQ068660	This study	I	OQ069412	This study	3
134	Lt17/WB/Rokiskis27	Lithuania	2017-07-14	EWB	CVR1	OQ030827	This study	II	OQ069042	This study	I	OQ069703	This study	I	OQ053708	This study	I	OQ068661	This study	I	OQ069413	This study	3
135	Lt17/WB/Vilnius33	Lithuania	2017-07-25	EWB	CVR1	OQ030828	This study	II	OQ069043	This study	I	OQ069704	This study	I	OQ053709	This study	I	OQ068662	This study	I	OQ069414	This study	3
136	Lv17/WB/Rezek2	Latvia	2017-07-26	EWB	CVR1	OQ030829	This study	II	OQ069044	This study	I	OQ069705	This study	I	OQ053710	This study	II	OQ068896	This study	I	OQ069415	This study	12
137	RO17/DP/SM1	Romania	2017-07-27	DP	CVR1	OQ030830	This study	II	OQ069045	This study	I	OQ069706	This study	I	OQ053711	This study	I	OQ068663	This study	I	ON136092	This study	3
138	RO17/DP/SM3	Romania	2017-07-27	DP	CVR1	OQ030831	This study	II	OQ069046	This study	I	OQ069707	This study	I	OQ053712	This study	I	OQ068664	This study	I	OQ069416	This study	3
139	POL17/DP/OUT66	Poland	2017-08-03	DP	CVR1	OQ030832	This study	III	OQ069271	This study	II	OQ069929	This study	II	OQ053931	This study	I	OQ068665	This study	I	OQ069417	This study	13
140	Lv17/WB/Bauskas1	Latvia	2017-08-08	EWB	CVR1	OQ030833	This study	II	OQ069047	This study	I	OQ069708	This study	I	OQ053713	This study	I	OQ068666	This study	I	OQ069418	This study	3
141	Lt17/WB/Kaunas58	Lithuania	2017-08-09	EWB	CVR1	OQ030834	This study	II	OQ069048	This study	I	OQ069709	This study	I	OQ053714	This study	I	OQ068667	This study	I	OQ069419	This study	3
142	Est17/WB/LANE12	Estonia	2017-08-10	EWB	CVR-SNP1	MT647549	[14]	II	OQ069049	This study	I	OQ069710	This study	I	OQ053715	This study	I	OQ068668	This study	I	OQ069420	This study	9
143	Lt17/WB/Alytus/35	Lithuania	2017-08-29	EWB	CVR1	OQ030835	This study	II	OQ069050	This study	I	OQ069711	This study	II	OQ053932	This study	I	OQ068669	This study	I	OQ069421	This study	7
144	Lt17/WB/Kupiskis/18	Lithuania	2017-08-31	EWB	CVR-SNP3	OQ031067	This study	II	OQ069051	This study	I	OQ069712	This study	I	OQ053716	This study	I	OQ068670	This study	I	OQ069422	This study	14
145	Lv17/DP/Saldus1	Latvia	2017-09-05	DP	CVR1	OQ030836	This study	II	OQ069052	This study	I	OQ069713	This study	I	OQ053717	This study	I	OQ068671	This study	I	OQ069423	This study	3
146	Lv17/DP/Priekulu1	Latvia	2017-09-13	DP	CVR1	OQ030837	This study	II	OQ069053	This study	I	OQ069714	This study	I	OQ053718	This study	I	OQ068672	This study	I	OQ069424	This study	3
147	Est17/DP/LANE3	Estonia	2017-09-19	DP	CVR1	OQ030838	This study	II	OQ069054	This study	I	OQ069715	This study	I	OQ053719	This study	I	OQ068673	This study	I	OQ069425	This study	3
148	Est17/WB/RAPLA13	Estonia	2017-09-20	EWB	CVR1	OQ030839	This study	II	OQ069055	This study	I	OQ069716	This study	I	OQ053720	This study	I	OQ068674	This study	I	OQ069426	This study	3
149	POL17/DP/OUT100	Poland	2017-09-26	DP	CVR1	OQ030840	This study	II	OQ069056	This study	I	OQ069717	This study	II	OQ053933	This study	I	OQ068675	This study	I	OQ069427	This study	7
150	Lt17/WB/Kaunas59	Lithuania	2017-10-03	EWB	CVR1	OQ030841	This study	II	OQ069057	This study	I	OQ069718	This study	I	OQ053721	This study	I	OQ068676	This study	I	OQ069428	This study	3
151	Lt17/DP/Vilnius14	Lithuania	2017-10-05	DP	CVR1	OQ030842	This study	II	OQ069058	This study	I	OQ069719	This study	I	OQ053722	This study	I	OQ068677	This study	I	OQ069429	This study	3
152	Lt17/WB/Sia1	Lithuania	2017-10-07	EWB	CVR1	OQ030843	This study	II	OQ069059	This study	I	OQ069720	This study	I	OQ053723	This study	V	OQ068919	This study	I	OQ069430	This study	15
153	Lt17/DP/Panev?žys/5	Lithuania	2017-10-11	DP	CVR1	OQ030844	This study	II	OQ069060	This study	I	OQ069721	This study	I	OQ053724	This study	I	OQ068678	This study	I	OQ069431	This study	3
154	Lt17/WB/Kaunas60	Lithuania	2017-10-13	EWB	CVR1	OQ030845	This study	II	OQ069061	This study	I	OQ069722	This study	I	OQ053725	This study	I	OQ068679	This study	I	OQ069432	This study	3
155	Lt17/WB/Tau1	Lithuania	2017-10-24	EWB	CVR1	OQ030846	This study	II	OQ069062	This study	I	OQ069723	This study	I	OQ053726	This study	I	OQ068680	This study	I	OQ069433	This study	3
156	Lt17/WB/Vilnius39	Lithuania	2017-10-30	EWB	CVR1	OQ030847	This study	II	OQ069063	This study	I	OQ069724	This study	I	OQ053727	This study	IV	OQ068911	This study	I	OQ069434	This study	16
157	Lv17/WB/Rezek3	Latvia	2017-11-07	EWB	CVR1	OQ030848	This study	II	OQ069064	This study	I	OQ069725	This study	I	OQ053728	This study	II	OQ068897	This study	I	OQ069435	This study	12
158	Mol17/WB/1	Moldova	2017-11-12	EWB	CVR1	OQ030849	This study	II	OQ069065	This study	I	OQ069726	This study	I	OQ053729	This study	I	OQ068681	This study	I	OQ069436	This study	3
159	Lv17/WB/Rie14/Tukuma5	Latvia	2017-11-13	EWB	CVR1	OQ030850	This study	II	OQ069066	This study	I	OQ069727	This study	I	OQ053730	This study	I	OQ068682	This study	I	OQ069437	This study	3
160	Lv17/WB/Brocenu1	Latvia	2017-11-14	EWB	CVR1	OQ030851	This study	II	OQ069067	This study	I	OQ069728	This study	I	OQ053731	This study	I-V1	OQ068916	This study	I	OQ069438	This study	17
161	Pol17/WB/CASE622	Poland	2017-11-15	EWB	CVR1	OQ030852	This study	II	OQ069068	This study	I	OQ069729	This study	II	OQ053934	This study	I	OQ068683	This study	I	OQ069439	This study	7
162	Lt17/WB/Vilnius42	Lithuania	2017-11-18	EWB	CVR1	OQ030853	This study	II	OQ069069	This study	I	OQ069730	This study	I	OQ053732	This study	IV	OQ068912	This study	I	OQ069440	This study	16
163	Pol17/WB/CASE677	Poland	2017-11-29	EWB	CVR1	OQ030854	This study	I	OQ068924	This study	II	OQ069930	This study	II	OQ053935	This study	I	OQ068684	This study	I	OQ069441	This study	10
164	Lt17/WB/Alytus/44	Lithuania	2017-11-30	EWB	CVR1	OQ030855	This study	II	OQ069070	This study	I	OQ069731	This study	II	OQ053936	This study	I	OQ068685	This study	I	OQ069442	This study	7
165	Lt17/WB/Moletai8	Lithuania	2017-11-30	EWB	CVR1	OQ030856	This study	II	OQ069071	This study	I	OQ069732	This study	I	OQ053733	This study	I	OQ068686	This study	I	OQ069443	This study	3
166	Est17/WB/VORU12	Estonia	2017-12-05	EWB	CVR1	OQ030857	This study	II	OQ069072	This study	I	OQ069733	This study	I	OQ053734	This study	I	OQ068687	This study	I	OQ069444	This study	3
167	Lt17/WB/Alytus/45	Lithuania	2017-12-08	EWB	CVR1	OQ030858	This study	II	OQ069073	This study	I	OQ069734	This study	II	OQ053937	This study	I	OQ068688	This study	I	OQ069445	This study	7
168	Est17/WB/Parnu14	Estonia	2017-12-12	EWB	CVR-SNP1	MT647553	[14]	II	OQ069074	This study	I	OQ069735	This study	I	OQ053735	This study	I	OQ068689	This study	I	OQ069446	This study	9
169	Lt18/WB/Panevezys33	Lithuania	2018-01-03	EWB	CVR1	OQ030859	This study	II	OQ069075	This study	I	OQ069736	This study	I	OQ053736	This study	I	OQ068690	This study	I	OQ069447	This study	3
170	Lv18/WB/Dagda1	Latvia	2018-01-04	EWB	CVR1	OQ030860	This study	II	OQ069076	This study	I	OQ069737	This study	I	OQ053737	This study	II	OQ068898	This study	I	OQ069448	This study	12
171	Lt18/WB/Alytus/48	Lithuania	2018-01-10	EWB	CVR1	OQ030861	This study	II	OQ069077	This study	I	OQ069738	This study	II	OQ053938	This study	I	OQ068691	This study	I	OQ069449	This study	7
172	Lt18/WB/Kupiskis/19	Lithuania	2018-01-11	EWB	CVR1	OQ030862	This study	II	OQ069078	This study	I	OQ069739	This study	I	OQ053738	This study	I	OQ068692	This study	I	OQ069450	This study	3
173	RO18/DP/SM5	Romania	2018-01-13	DP	CVR1	OQ030863	This study	II	OQ069079	This study	I	OQ069740	This study	I	OQ053739	This study	I	OQ068693	This study	I	ON136093	This study	3
174	Est18/WB/POLVA8	Estonia	2018-01-15	EWB	CVR1	OQ030864	This study	II	OQ069080	This study	I	OQ069741	This study	I	OQ053740	This study	I	OQ068694	This study	I	OQ069451	This study	3
175	Pol18/WB/CASE1145	Poland	2018-01-17	EWB	CVR1	OQ030865	This study	III	OQ069272	This study	II	OQ069931	This study	I	OQ053741	This study	I	OQ068695	This study	I	OQ069452	This study	18
176	Lt18/WB/Sia4	Lithuania	2018-01-18	EWB	CVR1	OQ030866	This study	II	OQ069081	This study	I	OQ069742	This study	I	OQ053742	This study	I	OQ068696	This study	I	OQ069453	This study	3
177	Est18/WB/LANE17	Estonia	2018-01-25	EWB	CVR1	OQ030867	This study	II	OQ069082	This study	I	OQ069743	This study	I	OQ053743	This study	I	OQ068697	This study	I	OQ069454	This study	3
178	Est18/WB/Saarema16	Estonia	2018-01-26	EWB	CVR1	OQ030868	This study	II	OQ069083	This study	I	OQ069744	This study	I	OQ053744	This study	I	OQ068698	This study	I	OQ069455	This study	3
179	Est18/WB/HARJU10	Estonia	2018-01-30	EWB	CVR1	OQ030869	This study	II	OQ069084	This study	I	OQ069745	This study	I	OQ053745	This study	I	OQ068699	This study	I	OQ069456	This study	3
180	Lv18/WB/Robez1	Latvia	2018-01-31	EWB	CVR1	OQ030870	This study	II	OQ069085	This study	I	OQ069746	This study	I	OQ053746	This study	II	OQ068899	This study	I	OQ069457	This study	12
181	Lv18/WB/Dagda2	Latvia	2018-02-01	EWB	CVR1	OQ030871	This study	II	OQ069086	This study	I	OQ069747	This study	I	OQ053747	This study	II	OQ068900	This study	I	OQ069458	This study	12
182	MOL18/DP/CAUSE1	Moldova	2018-03-02	DP	CVR1	OQ030872	This study	II	OQ069087	This study	I	OQ069748	This study	I	OQ053748	This study	I	OQ068700	This study	I	ON136091	This study	3
183	Lt18/WB/Moletai10	Lithuania	2018-03-13	EWB	CVR1	OQ030873	This study	II	OQ069088	This study	I	OQ069749	This study	I	OQ053749	This study	IV	OQ068913	This study	I	OQ069459	This study	16
184	POL18/WBCASE1794	Poland	2018-03-21	EWB	CVR1	OQ030874	This study	II	OQ069089	This study	I	OQ069750	This study	I	OQ053750	This study	I	OQ068701	This study	I	OQ069460	This study	3
185	Lt18/WB/Alytus/49	Lithuania	2018-03-28	EWB	CVR1	OQ030875	This study	II	OQ069090	This study	I	OQ069751	This study	I	OQ053751	This study	I	OQ068702	This study	I	OQ069461	This study	3
186	POL18/WBCASE1865	Poland	2018-04-03	EWB	CVR1	OQ030876	This study	II	OQ069091	This study	I	OQ069752	This study	I	OQ053752	This study	I	OQ068703	This study	I	OQ069462	This study	3
187	CzR18/WB/Zlin32	Czech Republic	2018-04-15	EWB	CVR1	OQ030877	This study	II	OQ069092	This study	I	OQ069753	This study	I	OQ053753	This study	I	OQ068704	This study	I	OQ069463	This study	3
188	Hun18/WB/He1	Hungary	2018-04-23	EWB	CVR1	OQ030878	This study	II	OQ069093	This study	I	OQ069754	This study	I	OQ053754	This study	I	OQ068705	This study	I	ON136080	This study	3
189	RO18/WB/SM1	Romania	2018-05-24	EWB	CVR1	OQ030879	This study	II	OQ069094	This study	I	OQ069755	This study	I	OQ053755	This study	I	OQ068706	This study	I	OQ069464	This study	3
190	Lv18/WB/LUDNAS1	Latvia	2018-06-11	EWB	CVR1	OQ030880	This study	II	OQ069095	This study	I	OQ069756	This study	I	OQ053756	This study	II	OQ068901	This study	I	OQ069465	This study	12
191	RO18/DP/TUL1	Romania	2018-06-11	DP	CVR1	OQ030881	This study	II	OQ069096	This study	I	OQ069757	This study	I	OQ053757	This study	I	OQ068707	This study	II	ON136146	This study	19
192	RO18/DP/TUL2	Romania	2018-06-11	DP	CVR1	OQ030882	This study	II	OQ069097	This study	I	OQ069758	This study	I	OQ053758	This study	I	OQ068708	This study	II	ON136147	This study	19
193	MOL18/WB/Anenii	Moldova	2018-06-15	EWB	CVR1	OQ030883	This study	II	OQ069098	This study	I	OQ069759	This study	I	OQ053759	This study	I	OQ068709	This study	I	ON136077	This study	3
194	Lt18/DP/Kaunas10	Lithuania	2018-06-16	DP	CVR1	OQ030884	This study	II	OQ069099	This study	I	OQ069760	This study	I	OQ053760	This study	I	OQ068710	This study	I	OQ069466	This study	3
195	Lv18/WB/Indras3	Latvia	2018-06-21	EWB	CVR1	OQ030885	This study	II	OQ069100	This study	I	OQ069761	This study	I	OQ053761	This study	II	OQ068902	This study	I	OQ069467	This study	12
196	Lv18/DP/VARKA2	Latvia	2018-06-25	DP	CVR1	OQ030886	This study	II	OQ069101	This study	I	OQ069762	This study	I	OQ053762	This study	I	OQ068711	This study	I	OQ069468	This study	3
197	Lv18/WB/Viesite2	Latvia	2018-06-29	EWB	CVR1	OQ030887	This study	II	OQ069102	This study	I	OQ069763	This study	I	OQ053763	This study	I	OQ068712	This study	I	OQ069469	This study	3
198	Lt18/DP/Telsi1	Lithuania	2018-06-30	DP	CVR1	OQ030888	This study	II	OQ069103	This study	I	OQ069764	This study	I	OQ053764	This study	I	OQ068713	This study	I	OQ069470	This study	3
199	Lt18/WB/Sia8	Lithuania	2018-06-30	EWB	CVR1	OQ030889	This study	II	OQ069104	This study	I	OQ069765	This study	I	OQ053765	This study	I	OQ068714	This study	I	OQ069471	This study	3
200	Lt18/WB/Alytus/51	Lithuania	2018-07-04	EWB	CVR1	OQ030890	This study	II	OQ069105	This study	I	OQ069766	This study	II	OQ053939	This study	I	OQ068715	This study	I	OQ069472	This study	7
201	Lv18/DP/Marzal2	Latvia	2018-07-05	DP	CVR1	OQ030891	This study	II	OQ069106	This study	I	OQ069767	This study	I	OQ053766	This study	I	OQ068716	This study	I	OQ069473	This study	3
202	Lv18/DP/Brocenu1	Latvia	2018-07-10	DP	CVR1	OQ030892	This study	II	OQ069107	This study	I	OQ069768	This study	I	OQ053767	This study	I-V1	OQ068917	This study	I	OQ069474	This study	17
203	Lv18/DP/Brocenu2	Latvia	2018-07-10	DP	CVR1	OQ030893	This study	II	OQ069108	This study	I	OQ069769	This study	I	OQ053768	This study	I-V1	OQ068918	This study	I	OQ069475	This study	17
204	Lt18/DP/Sia1	Lithuania	2018-07-14	DP	CVR1	OQ030894	This study	II	OQ069109	This study	I	OQ069770	This study	I	OQ053769	This study	I	OQ068717	This study	I	OQ069476	This study	3
205	Lt18/DP/Marija1	Lithuania	2018-07-18	DP	CVR1	OQ030895	This study	II	OQ069110	This study	I	OQ069771	This study	I	OQ053770	This study	I	OQ068718	This study	I	OQ069477	This study	3
206	Lt18/WB/Vilnius46	Lithuania	2018-07-20	EWB	CVR1	OQ030896	This study	II	OQ069111	This study	I	OQ069772	This study	I	OQ053771	This study	I	OQ068719	This study	I	OQ069478	This study	3
207	Lv18/DP/Saldus3	Latvia	2018-08-02	DP	CVR1	OQ030897	This study	II	OQ069112	This study	I	OQ069773	This study	I	OQ053772	This study	I	OQ068720	This study	I	OQ069479	This study	3
208	Lv18/WB/Dagda3	Latvia	2018-08-17	EWB	CVR1	OQ030898	This study	II	OQ069113	This study	I	OQ069774	This study	I	OQ053773	This study	II	OQ068903	This study	I	OQ069480	This study	12
209	Lt18/DP/Moletai1	Lithuania	2018-08-21	DP	CVR1	OQ030899	This study	II	OQ069114	This study	I	OQ069775	This study	I	OQ053774	This study	IV	OQ068914	This study	I	OQ069481	This study	16
210	BUL18/DP/VARNA1	Bulgaria	2018-08-31	DP	CVR1	OQ030900	This study	II	OQ069115	This study	I	OQ069776	This study	I	OQ053775	This study	I	OQ068721	This study	II	ON136133	This study	19
211	POL18/WBCASE2819	Poland	2018-09-06	EWB	CVR1	OQ030901	This study	II	OQ069116	This study	I	OQ069777	This study	I	OQ053776	This study	I	OQ068722	This study	I	OQ069482	This study	3
212	BEL18/WB/LUX1	Belgium	2018-09-09	EWB	CVR1	OQ030902	This study	II	OQ069117	This study	I	OQ069778	This study	I	OQ053777	This study	I	OQ068723	This study	I	ON136084	This study	3
213	Lv18/WB/Dagda4	Latvia	2018-09-11	EWB	CVR1	OQ030903	This study	II	OQ069118	This study	I	OQ069779	This study	I	OQ053778	This study	II	OQ068904	This study	I	OQ069483	This study	12
214	POL18/WBCASE2850	Poland	2018-09-13	EWB	CVR1	OQ030904	This study	II	OQ069119	This study	I	OQ069780	This study	I	OQ053779	This study	I	OQ068724	This study	I	OQ069484	This study	3
215	Lt18/WB/Kaunas70	Lithuania	2018-09-20	EWB	CVR1	OQ030905	This study	II	OQ069120	This study	I	OQ069781	This study	II	OQ053940	This study	I	OQ068725	This study	I	OQ069485	This study	7
216	Lv18/WB/Kepo4	Latvia	2018-09-20	EWB	CVR1	OQ030906	This study	II	OQ069121	This study	I	OQ069782	This study	I	OQ053780	This study	II	OQ068905	This study	I	OQ069486	This study	12
217	Lt18/WB/Sia18	Lithuania	2018-09-26	EWB	CVR1	OQ030907	This study	II	OQ069122	This study	I	OQ069783	This study	II	OQ053941	This study	I	OQ068726	This study	I	OQ069487	This study	7
218	Lv18/WB/Dagda6	Latvia	2018-10-08	EWB	CVR1	OQ030908	This study	II	OQ069123	This study	I	OQ069784	This study	I	OQ053781	This study	II	OQ068906	This study	I	OQ069488	This study	12
219	BUL18/WB/SILISTRA1	Bulgaria	2018-10-26	EWB	CVR1	OQ030909	This study	II	OQ069124	This study	I	OQ069785	This study	I	OQ053782	This study	I	OQ068727	This study	II	ON136128	This study	19
220	Lt18/DP/Sia10	Lithuania	2018-10-30	DP	CVR1	OQ030910	This study	II	OQ069125	This study	I	OQ069786	This study	I	OQ053783	This study	I	OQ068728	This study	I	OQ069489	This study	3
221	Lv18/WB/Kepo5	Latvia	2018-11-06	EWB	CVR1	OQ030911	This study	II	OQ069126	This study	I	OQ069787	This study	I	OQ053784	This study	II	OQ068907	This study	I	OQ069490	This study	12
222	BUL18/WB/DOBRICH1	Bulgaria	2018-11-07	EWB	CVR1	OQ030912	This study	II	OQ069127	This study	I	OQ069788	This study	I	OQ053785	This study	I	OQ068729	This study	II	ON136115	This study	19
223	Lt18/WB/Kaunas74	Lithuania	2018-11-27	EWB	CVR1	OQ030913	This study	II	OQ069128	This study	I	OQ069789	This study	II	OQ053942	This study	I	OQ068730	This study	I	OQ069491	This study	7
224	Lt18/WB/Vilnius51	Lithuania	2018-12-04	EWB	CVR1	OQ030914	This study	II	OQ069129	This study	I	OQ069790	This study	I	OQ053786	This study	IV	OQ068915	This study	I	OQ069492	This study	16
225	Lt18/WB/Alytus/54	Lithuania	2018-12-05	EWB	CVR1	OQ030915	This study	II	OQ069130	This study	I	OQ069791	This study	II	OQ053943	This study	I	OQ068731	This study	I	OQ069493	This study	7
226	Lt18/WB/Kaunas76	Lithuania	2018-12-05	EWB	CVR1	OQ030916	This study	II	OQ069131	This study	I	OQ069792	This study	II	OQ053944	This study	I	OQ068732	This study	I	OQ069494	This study	7
227	Lt18/WB/Alytus/55	Lithuania	2018-12-06	EWB	CVR1	OQ030917	This study	II	OQ069132	This study	I	OQ069793	This study	II	OQ053945	This study	I	OQ068733	This study	I	OQ069495	This study	7
228	Lt18/WB/Marija4	Lithuania	2018-12-07	EWB	CVR1	OQ030918	This study	II	OQ069133	This study	I	OQ069794	This study	II	OQ053946	This study	I	OQ068734	This study	I	OQ069496	This study	7
229	POL18/WBCASE3314	Poland	2018-12-13	EWB	CVR1	OQ030919	This study	IV	OQ069273	This study	I	OQ069795	This study	II	OQ053947	This study	I	OQ068735	This study	I	OQ069497	This study	20
230	POL18/WBCASE3310	Poland	2018-12-17	EWB	CVR1	OQ030920	This study	II	OQ069134	This study	I	OQ069796	This study	II	OQ053948	This study	I	OQ068736	This study	I	OQ069498	This study	7
231	Est18/WB/IDA8	Estonia	2018-12-18	EWB	CVR1	OQ030921	This study	II	OQ069135	This study	I	OQ069797	This study	I	OQ053787	This study	I	OQ068737	This study	I	OQ069499	This study	3
232	Lt18/WB/Telsi5	Lithuania	2018-12-19	EWB	CVR1	OQ030922	This study	II	OQ069136	This study	I	OQ069798	This study	I	OQ053788	This study	I	OQ068738	This study	I	OQ069500	This study	3
233	BUL18/WB/SILISTRA2	Bulgaria	2018-12-27	EWB	CVR1	OQ030923	This study	II	OQ069137	This study	I	OQ069799	This study	I	OQ053789	This study	I	OQ068739	This study	II	ON136129	This study	19
234	Lt18/WB/Marija6	Lithuania	2018-12-29	EWB	CVR1	OQ030924	This study	II	OQ069138	This study	I	OQ069800	This study	II	OQ053949	This study	I	OQ068740	This study	I	OQ069501	This study	7
235	Lv19/WB/Brocenu6	Latvia	2019-01-14	EWB	CVR1	OQ030925	This study	II	OQ069139	This study	I	OQ069801	This study	I	OQ053790	This study	I	OQ068741	This study	I	OQ069502	This study	3
236	Est19/WB/Saarema20	Estonia	2019-01-15	EWB	CVR1	OQ030926	This study	II	OQ069140	This study	I	OQ069802	This study	I	OQ053791	This study	I	OQ068742	This study	I	OQ069503	This study	3
237	RO19/DP/ARAD1	Romania	2019-01-27	DP	CVR1	OQ030927	This study	II	OQ069141	This study	II	OQ069932	This study	I	OQ053792	This study	I	OQ068743	This study	I	OQ069504	This study	21
238	RO19/DP/TIMIS1	Romania	2019-01-27	DP	CVR1	OQ030928	This study	II	OQ069142	This study	II	OQ069933	This study	I	OQ053793	This study	I	OQ068744	This study	I	ON136094	This study	21
239	Pol19/WB/CASE1	Poland	2019-01-28	EWB	CVR1	OQ030929	This study	IV	OQ069274	This study	I	OQ069803	This study	II	OQ053950	This study	I	OQ068745	This study	I	OQ069505	This study	20
240	RO19/DP/SALA1	Romania	2019-01-28	DP	CVR1	OQ030930	This study	II	OQ069143	This study	II	OQ069934	This study	I	OQ053794	This study	I	OQ068746	This study	I	ON136095	This study	21
241	RO19/DP/COVAS1	Romania	2019-02-04	DP	CVR1	OQ030931	This study	II	OQ069144	This study	II	OQ069935	This study	I	OQ053795	This study	I	OQ068747	This study	II	ON136148	This study	22
242	RO19/DP/CONSTA1	Romania	2019-02-05	DP	CVR1	OQ030932	This study	II	OQ069145	This study	II	OQ069936	This study	I	OQ053796	This study	I	OQ068748	This study	II	ON136149	This study	22
243	BUL19/WB/VARNA1	Bulgaria	2019-02-13	EWB	CVR1	OQ030933	This study	II	OQ069146	This study	I	OQ069804	This study	I	OQ053797	This study	I	OQ068749	This study	II	ON136132	This study	19
244	RO19/DP/BACAU1	Romania	2019-02-14	DP	CVR1	OQ030934	This study	II	OQ069147	This study	II	OQ069937	This study	I	OQ053798	This study	I	OQ068750	This study	II	ON136150	This study	22
245	BUL19/WB/DOBRICH2	Bulgaria	2019-02-25	EWB	CVR1	OQ030935	This study	II	OQ069148	This study	I	OQ069805	This study	I	OQ053799	This study	I	OQ068751	This study	II	ON136116	This study	19
246	BUL19/WB/DOBRICH3	Bulgaria	2019-02-27	EWB	CVR1	OQ030936	This study	II	OQ069149	This study	I	OQ069806	This study	I	OQ053800	This study	I	OQ068752	This study	II	ON136117	This study	19
247	BUL19/WB/SILISTRA3	Bulgaria	2019-03-05	EWB	CVR1	OQ030937	This study	II	OQ069150	This study	I	OQ069807	This study	I	OQ053801	This study	I	OQ068753	This study	II	ON136130	This study	19
248	Hu19/WB/Matra1	Hungary	2019-03-06	EWB	CVR1	OQ030938	This study	II	OQ069151	This study	I	OQ069808	This study	I	OQ053802	This study	I	OQ068754	This study	I	ON136083	This study	3
249	RO19/DP/DAMBO1	Romania	2019-03-18	DP	CVR1	OQ030939	This study	II	OQ069152	This study	II	OQ069938	This study	I	OQ053803	This study	I	OQ068755	This study	II	ON136151	This study	22
250	RO19/DP/OLT1	Romania	2019-03-18	DP	CVR1	OQ030940	This study	II	OQ069153	This study	II	OQ069939	This study	I	OQ053804	This study	I	OQ068756	This study	I	ON136096	This study	21
251	RO19/WB/BUZA1	Romania	2019-03-22	EWB	CVR1	OQ030941	This study	II	OQ069154	This study	II	OQ069940	This study	I	OQ053805	This study	I	OQ068757	This study	II	ON136112	This study	22
252	Hu19/WB/Tis1	Hungary	2019-03-28	EWB	CVR1	OQ030942	This study	II	OQ069155	This study	I	OQ069809	This study	I	OQ053806	This study	I	OQ068758	This study	I	ON136088	This study	3
253	Hu19/WB/Apc1	Hungary	2019-03-29	EWB	CVR1	OQ030943	This study	II	OQ069156	This study	I	OQ069810	This study	I	OQ053807	This study	I	OQ068759	This study	I	ON136085	This study	3
254	RO19/WB/BIS1	Romania	2019-04-09	EWB	CVR1	OQ030944	This study	II	OQ069157	This study	II	OQ069941	This study	I	OQ053808	This study	I	OQ068760	This study	I	ON136079	This study	21
255	RO19/DP/GALA1	Romania	2019-04-14	DP	CVR1	OQ030945	This study	II	OQ069158	This study	II	OQ069942	This study	I	OQ053809	This study	I	OQ068761	This study	II	ON136152	This study	22
256	RO19/DP/ARGES1	Romania	2019-04-15	DP	CVR1	OQ030946	This study	II	OQ069159	This study	II	OQ069943	This study	I	OQ053810	This study	I	OQ068762	This study	I	ON136097	This study	21
257	RO19/DP/CALA1	Romania	2019-04-15	DP	CVR1	OQ030947	This study	II	OQ069160	This study	II	OQ069944	This study	I	OQ053811	This study	I	OQ068763	This study	II	ON136153	This study	22
258	RO19/WB/SM3	Romania	2019-04-17	EWB	CVR1	OQ030948	This study	II	OQ069161	This study	I	OQ069811	This study	I	OQ053812	This study	I	OQ068764	This study	I	ON136104	This study	3
259	RO19/WB/BOTO1	Romania	2019-04-28	EWB	CVR1	OQ030949	This study	II	OQ069162	This study	I	OQ069812	This study	II	OQ053951	This study	I	OQ068765	This study	I	ON136081	This study	7
260	RO19/DP/VRAN1	Romania	2019-04-29	DP	CVR1	OQ030950	This study	II	OQ069163	This study	II	OQ069945	This study	I	OQ053813	This study	I	OQ068766	This study	II	ON136154	This study	22
261	RO19/WB/BIOR1	Romania	2019-05-03	EWB	CVR1	OQ030951	This study	II	OQ069164	This study	I	OQ069813	This study	I	OQ053814	This study	I	OQ068767	This study	I	ON136078	This study	3
262	RO19/DP/IALO1	Romania	2019-05-08	DP	CVR1	OQ030952	This study	II	OQ069165	This study	II	OQ069946	This study	I	OQ053815	This study	I	OQ068768	This study	II	ON136155	This study	22
263	RO19/DP/GIURGIU1	Romania	2019-05-14	DP	CVR1	OQ030953	This study	II	OQ069166	This study	II	OQ069947	This study	I	OQ053816	This study	I	OQ068769	This study	II	ON136156	This study	22
264	RO19/DP/BRAILA	Romania	2019-05-15	DP	CVR1	OQ030954	This study	II	OQ069167	This study	II	OQ069948	This study	I	OQ053817	This study	I	OQ068770	This study	II	ON136157	This study	22
265	Pol19/WB/CASE2	Poland	2019-05-16	EWB	CVR1	OQ030955	This study	IV	OQ069275	This study	I	OQ069814	This study	II	OQ053952	This study	I	OQ068771	This study	I	OQ069506	This study	20
266	RO19/DP/TELE1	Romania	2019-05-17	DP	CVR1	OQ030956	This study	II	OQ069168	This study	II	OQ069949	This study	I	OQ053818	This study	I	OQ068772	This study	II	ON136158	This study	22
267	RO19/DP/TUL3	Romania	2019-05-17	DP	CVR1	OQ030957	This study	II	OQ069169	This study	II	OQ069950	This study	I	OQ053819	This study	I	OQ068773	This study	I	ON136098	This study	21
268	Pol19/WB/CASE7	Poland	2019-06-18	EWB	CVR1	OQ030958	This study	IV	OQ069276	This study	I	OQ069815	This study	II	OQ053953	This study	I	OQ068774	This study	I	OQ069507	This study	20
269	Pol19/WB/CASE10	Poland	2019-06-26	EWB	CVR1	OQ030959	This study	IV	OQ069277	This study	I	OQ069816	This study	II	OQ053954	This study	I	OQ068775	This study	I	OQ069508	This study	20
270	Pol19/WB/CASE13	Poland	2019-07-02	EWB	CVR1	OQ030960	This study	IV	OQ069278	This study	I	OQ069817	This study	II	OQ053955	This study	I	OQ068776	This study	I	OQ069509	This study	20
271	BUL19/DP/Pleven1	Bulgaria	2019-07-03	DP	CVR1	OQ030961	This study	II	OQ069170	This study	I	OQ069818	This study	I	OQ053820	This study	I	OQ068777	This study	II	ON136134	This study	19
272	Pol19/WB/CASE15	Poland	2019-07-05	EWB	CVR1	OQ030962	This study	IV	OQ069279	This study	I	OQ069819	This study	II	OQ053956	This study	I	OQ068778	This study	I	OQ069510	This study	20
273	BUL19/DP/Burgas1	Bulgaria	2019-07-12	DP	CVR1	OQ030963	This study	II	OQ069171	This study	I	OQ069820	This study	I	OQ053821	This study	I	OQ068779	This study	II	ON136135	This study	19
274	BUL19/DP/Ruse1	Bulgaria	2019-07-19	DP	CVR1	OQ030964	This study	II	OQ069172	This study	I	OQ069821	This study	I	OQ053822	This study	I	OQ068780	This study	II	ON136136	This study	19
275	Pol19/WB/CASE24	Poland	2019-07-20	EWB	CVR1	OQ030965	This study	IV	OQ069280	This study	I	OQ069822	This study	II	OQ053957	This study	I	OQ068781	This study	I	OQ069511	This study	20
276	BUL19/DP/Ruse2	Bulgaria	2019-07-24	DP	CVR1	OQ030966	This study	II	OQ069173	This study	I	OQ069823	This study	I	OQ053823	This study	I	OQ068782	This study	II	ON136137	This study	19
277	BUL19/DP/Ruse3	Bulgaria	2019-07-26	DP	CVR1	OQ030967	This study	II	OQ069174	This study	I	OQ069824	This study	I	OQ053824	This study	I	OQ068783	This study	II	ON136138	This study	19
278	Pol19/WB/CASE31	Poland	2019-07-27	EWB	CVR1	OQ030968	This study	IV	OQ069281	This study	I	OQ069825	This study	II	OQ053958	This study	I	OQ068784	This study	I	OQ069512	This study	20
279	BUL19/DP/Vidin1	Bulgaria	2019-07-29	DP	CVR1	OQ030969	This study	II	OQ069175	This study	I	OQ069826	This study	I	OQ053825	This study	I	OQ068785	This study	II	ON136139	This study	19
280	BUL19/DP/Silistra1	Bulgaria	2019-07-30	DP	CVR1	OQ030970	This study	II	OQ069176	This study	I	OQ069827	This study	I	OQ053826	This study	I	OQ068786	This study	II	ON136140	This study	19
281	BUL19/DP/Veliko1	Bulgaria	2019-07-30	DP	CVR1	OQ030971	This study	II	OQ069177	This study	I	OQ069828	This study	I	OQ053827	This study	I	OQ068787	This study	II	ON136141	This study	19
282	SER19/DP1	Serbia	2019-07-30	DP	CVR1	MW507535	This study	II	MW507545	This study	I	OQ069829	This study	I	OQ053828	This study	I	OQ068788	This study	II	OQ069568	This study	19
283	SVK19/DP1	Slovakia	2019-07-30	DP	CVR1	OQ030972	This study	II	OQ069178	This study	I	OQ069830	This study	I	OQ053829	This study	I	OQ068789	This study	I	ON136106	This study	3
284	BUL19/DP/Silistra2	Bulgaria	2019-07-31	DP	CVR1	OQ030973	This study	II	OQ069179	This study	I	OQ069831	This study	I	OQ053830	This study	I	OQ068790	This study	II	ON136142	This study	19
285	BUL19/WB/Plovdiv1	Bulgaria	2019-07-31	EWB	CVR1	OQ030974	This study	II	OQ069180	This study	I	OQ069832	This study	I	OQ053831	This study	I	OQ068791	This study	II	ON136125	This study	19
286	BUL19/WB/Razgrad1	Bulgaria	2019-07-31	EWB	CVR1	OQ030975	This study	II	OQ069181	This study	I	OQ069833	This study	I	OQ053832	This study	I	OQ068792	This study	II	ON136126	This study	19
287	BUL19/WB/Sofia1	Bulgaria	2019-08-05	EWB	CVR1	OQ030976	This study	II	OQ069182	This study	I	OQ069834	This study	I	OQ053833	This study	I	OQ068793	This study	II	ON136131	This study	19
288	BUL19/WB/Shumen1	Bulgaria	2019-08-08	EWB	CVR1	OQ030977	This study	II	OQ069183	This study	I	OQ069835	This study	I	OQ053834	This study	I	OQ068794	This study	II	ON136127	This study	19
289	Pol19/WB/CASE38	Poland	2019-08-08	EWB	CVR1	OQ030978	This study	IV	OQ069282	This study	I	OQ069836	This study	II	OQ053959	This study	I	OQ068795	This study	I	OQ069513	This study	20
290	POL19/WBCASE1589	Poland	2019-08-13	EWB	CVR1	OQ030979	This study	II	OQ069184	This study	II	OQ069951	This study	II	OQ053960	This study	I	OQ068796	This study	I	OQ069514	This study	6
291	Uk19/DP/Kav1	Ukraine	2019-08-16	DP	CVR1	OQ030980	This study	II	OQ069185	This study	I	OQ069837	This study	I	OQ053835	This study	I	OQ068797	This study	I	OQ069515	This study	3
292	POL19/WBCASE1912	Poland	2019-09-22	EWB	CVR1	OQ030981	This study	II	OQ069186	This study	I	OQ069838	This study	II	OQ053961	This study	I	OQ068798	This study	I	OQ069516	This study	7
293	Pol19/WB/CASE47	Poland	2019-10-08	EWB	CVR1	OQ030982	This study	II	OQ069187	This study	I	OQ069839	This study	II	OQ053962	This study	I	OQ068799	This study	I	OQ069517	This study	7
294	Pol19/WB/CASE48	Poland	2019-10-11	EWB	CVR1	OQ030983	This study	II	OQ069188	This study	II	OQ069952	This study	II	OQ053963	This study	I	OQ068800	This study	I	OQ069518	This study	6
295	Lv19/WB/Rie29/Tukuma14	Latvia	2019-10-14	EWB	CVR1	OQ030984	This study	II	OQ069189	This study	I	OQ069840	This study	I	OQ053836	This study	I	OQ068801	This study	I	OQ069519	This study	3
296	POL19/WBCASE1973	Poland	2019-11-16	EWB	CVR1	OQ030985	This study	II	OQ069190	This study	II	OQ069953	This study	II	OQ053964	This study	I	OQ068802	This study	I	OQ069520	This study	6
297	POL19/WBCASE1978	Poland	2019-11-17	EWB	CVR1	OQ030986	This study	II	OQ069191	This study	II	OQ069954	This study	II	OQ053965	This study	I	OQ068803	This study	I	OQ069521	This study	6
298	Lv19/WB/DOBEL9	Latvia	2019-11-19	EWB	CVR1	OQ030987	This study	II	OQ069192	This study	I	OQ069841	This study	I	OQ053837	This study	I	OQ068804	This study	I	OQ069522	This study	3
299	Lv19/WB/Rie30/Tukuma15	Latvia	2019-11-25	EWB	CVR1	OQ030988	This study	II	OQ069193	This study	I	OQ069842	This study	I	OQ053838	This study	I	OQ068805	This study	I	OQ069523	This study	3
300	POL19/WBCASE2137	Poland	2019-11-26	EWB	CVR1	OQ030989	This study	II	OQ069194	This study	I	OQ069843	This study	II	OQ053966	This study	I	OQ068806	This study	I	OQ069524	This study	7
301	POL19/WB/CASE2309	Poland	2019-12-11	EWB	CVR1	OQ030990	This study	II	OQ069195	This study	I	OQ069844	This study	II	OQ053967	This study	I	OQ068807	This study	I	OQ069525	This study	7
302	SERB20/WB/1	Serbia	2020-01-01	EWB	CVR1	MW507540	This study	II	MW507550	This study	I	OQ069845	This study	I	OQ053839	This study	I	OQ068808	This study	II	ON136118	This study	19
303	SERB20/WB/2	Serbia	2020-01-01	EWB	CVR1	MW507541	This study	II	MW507551	This study	I	OQ069846	This study	I	OQ053840	This study	I	OQ068809	This study	II	ON136120	This study	19
304	SERB20/WB/3	Serbia	2020-01-01	EWB	CVR1	MW507542	This study	II	MW507552	This study	I	OQ069847	This study	I	OQ053841	This study	I	OQ068810	This study	II	ON136121	This study	19
305	SERB20/WB/4	Serbia	2020-01-02	EWB	CVR1	MW507543	This study	II	MW507553	This study	I	OQ069848	This study	I	OQ053842	This study	I	OQ068811	This study	II	ON136122	This study	19
306	SERB20/WB/5	Serbia	2020-01-03	EWB	CVR1	MW507544	This study	II	MW507554	This study	I	OQ069849	This study	I	OQ053843	This study	I	OQ068812	This study	II	ON136108	This study	19
307	SERB20/WB/6	Serbia	2020-01-03	EWB	CVR1	OQ030991	This study	II	OQ069196	This study	I	OQ069850	This study	I	OQ053844	This study	I	OQ068813	This study	II	ON136123	This study	19
308	SERB20/WB/7	Serbia	2020-01-03	EWB	CVR1	OQ030992	This study	II	OQ069197	This study	I	OQ069851	This study	I	OQ053845	This study	I	OQ068814	This study	II	ON136124	This study	19
309	SERB20/WB/8	Serbia	2020-01-05	EWB	CVR1	OQ030993	This study	II	OQ069198	This study	I	OQ069852	This study	I	OQ053846	This study	I	OQ068815	This study	II	ON136109	This study	19
310	SERB20/WB/9	Serbia	2020-01-05	EWB	CVR1	OQ030994	This study	II	OQ069199	This study	I	OQ069853	This study	I	OQ053847	This study	I	OQ068816	This study	II	ON136114	This study	19
311	SERB20/WB/10	Serbia	2020-01-07	EWB	CVR1	OQ030995	This study	II	OQ069200	This study	I	OQ069854	This study	I	OQ053848	This study	I	OQ068817	This study	II	ON136119	This study	19
312	Lt20/WB/Kaunas79	Lithuania	2020-01-08	EWB	CVR1	OQ030996	This study	II	OQ069201	This study	I	OQ069855	This study	II	OQ053968	This study	I	OQ068818	This study	I	OQ069526	This study	7
313	Lt20/WB/SK1	Lithuania	2020-01-08	EWB	CVR1	OQ030997	This study	II	OQ069202	This study	I	OQ069856	This study	I	OQ053849	This study	I	OQ068819	This study	I	OQ069527	This study	3
314	SERB20/WB/11	Serbia	2020-01-08	EWB	CVR1	OQ030998	This study	II	OQ069203	This study	I	OQ069857	This study	I	OQ053850	This study	I	OQ068820	This study	II	ON136113	This study	19
315	SERB20/WB/12	Serbia	2020-01-10	EWB	CVR1	OQ030999	This study	II	OQ069204	This study	I	OQ069858	This study	I	OQ053851	This study	I	OQ068821	This study	II	ON136110	This study	19
316	SERB20/WB/13	Serbia	2020-01-10	EWB	CVR1	OQ031000	This study	II	OQ069205	This study	I	OQ069859	This study	I	OQ053852	This study	I	OQ068822	This study	II	ON136111	This study	19
317	Lt20/WB/Telsi6	Lithuania	2020-01-14	EWB	CVR1	OQ031001	This study	II	OQ069206	This study	I	OQ069860	This study	I	OQ053853	This study	I	OQ068823	This study	I	OQ069528	This study	3
318	BUL20/DP/VARNA4	Bulgaria	2020-01-20	DP	CVR1	OQ031002	This study	II	OQ069207	This study	I	OQ069861	This study	I	OQ053854	This study	I	OQ068824	This study	II	ON136143	This study	19
319	BUL20/DP/VARNA5	Bulgaria	2020-01-20	DP	CVR1	OQ031003	This study	II	OQ069208	This study	I	OQ069862	This study	I	OQ053855	This study	I	OQ068825	This study	II	ON136144	This study	19
320	Lt20/WB/Telsi8	Lithuania	2020-01-28	EWB	CVR1	OQ031004	This study	II	OQ069209	This study	I	OQ069863	This study	I	OQ053856	This study	I	OQ068826	This study	I	OQ069529	This study	3
321	Lt20/WB/Moletai12	Lithuania	2020-02-03	EWB	CVR1	OQ031005	This study	II	OQ069210	This study	I	OQ069864	This study	I	OQ053857	This study	I	OQ068827	This study	I	OQ069530	This study	3
322	ASFNikokleia/GR/20/7	Greece	2020-02-05	DP	CVR1	OQ031006	This study	II	OQ069211	This study	I	OQ069865	This study	I	OQ053858	This study	I	OQ068828	This study	II	ON136145	This study	19
323	Lt20/WB/Zarasai/13	Lithuania	2020-02-10	EWB	CVR1	OQ031007	This study	II	OQ069212	This study	I	OQ069866	This study	I	OQ053859	This study	I	OQ068829	This study	I	OQ069531	This study	3
324	Lt20/WB/Kaunas84	Lithuania	2020-03-04	EWB	CVR1	OQ031008	This study	II	OQ069213	This study	I	OQ069867	This study	I	OQ053860	This study	I	OQ068830	This study	I	OQ069532	This study	3
325	Lt20/DP/Moletai4	Lithuania	2020-04-20	DP	CVR1	OQ031009	This study	II	OQ069214	This study	I	OQ069868	This study	I	OQ053861	This study	I	OQ068831	This study	I	OQ069533	This study	3
326	Lt20/WB/Panevezys35	Lithuania	2020-05-07	EWB	CVR1	OQ031010	This study	II	OQ069215	This study	I	OQ069869	This study	I	OQ053862	This study	I	OQ068832	This study	I	OQ069534	This study	3
327	Lv20/WB/DOBEL12	Latvia	2020-06-03	EWB	CVR1	OQ031011	This study	II	OQ069216	This study	I	OQ069870	This study	I	OQ053863	This study	I	OQ068833	This study	I	OQ069535	This study	3
328	Lv20/DP/Rud5	Latvia	2020-07-20	DP	CVR1	OQ031012	This study	II	OQ069217	This study	I	OQ069871	This study	I	OQ053864	This study	I	OQ068834	This study	I	OQ069536	This study	3
329	Lt20/WB/Plunge3	Lithuania	2020-07-29	EWB	CVR1	OQ031013	This study	II	OQ069218	This study	I	OQ069872	This study	I	OQ053865	This study	I	OQ068835	This study	I	OQ069537	This study	3
330	Lt20/WB/Kaunas85	Lithuania	2020-08-03	EWB	CVR1	OQ031014	This study	II	OQ069219	This study	I	OQ069873	This study	I	OQ053866	This study	I	OQ068836	This study	I	OQ069538	This study	3
331	Est20/WB/RAPLA14	Estonia	2020-09-01	EWB	CVR1	OQ031015	This study	II	OQ069220	This study	I	OQ069874	This study	I	OQ053867	This study	I	OQ068837	This study	I	OQ069539	This study	3
332	Germany2020/1	Germany	2020-09-09	EWB	CVR1	LR899193.1	Whole genome	II	LR899193.1	Whole genome	II	LR899193.1	Whole genome	II	LR899193.1	Whole genome	I	LR899193.1	Whole genome	I	LR899193.1	Whole genome	6
333	Lt20/WB/Ignalina32	Lithuania	2020-10-19	EWB	CVR1	OQ031016	This study	II	OQ069221	This study	I	OQ069875	This study	I	OQ053868	This study	I	OQ068838	This study	I	OQ069540	This study	3
334	Est20/WB/RAPLA15	Estonia	2020-11-13	EWB	CVR1	OQ031017	This study	II	OQ069222	This study	I	OQ069876	This study	I	OQ053869	This study	I	OQ068839	This study	I	OQ069541	This study	3
335	Lv20/WB/SK8	Latvia	2020-11-27	EWB	CVR1	OQ031018	This study	II	OQ069223	This study	I	OQ069877	This study	I	OQ053870	This study	I	OQ068840	This study	I	OQ069542	This study	3
336	Lv20/WB/Kuldigas12	Latvia	2020-12-16	EWB	CVR1	OQ031019	This study	II	OQ069224	This study	I	OQ069878	This study	I	OQ053871	This study	VII	OQ068921	This study	I	OQ069543	This study	23
337	Est20/WB/VIRU12	Estonia	2020-12-18	EWB	CVR1	OQ031020	This study	II	OQ069225	This study	I	OQ069879	This study	I	OQ053872	This study	I	OQ068841	This study	I	OQ069544	This study	3
338	R021/DP1/VRANCEA	Romania	2021-01-01	DP	CVR1	OQ031021	This study	II	OQ069226	This study	I	OQ069880	This study	I	OQ053873	This study	I	OQ068842	This study	II	ON136159	This study	19
339	Lv21/WB/DAU1	Latvia	2021-01-13	EWB	CVR1	OQ031022	This study	II	OQ069227	This study	I	OQ069881	This study	I	OQ053874	This study	II	OQ068908	This study	I	OQ069545	This study	12
340	RO21/DP2/SIBIU	Romania	2021-01-21	DP	CVR1	OQ031023	This study	II	OQ069228	This study	I	OQ069882	This study	I	OQ053875	This study	I	OQ068843	This study	I	ON136162	This study	3
341	RO21/WB1/CARA	Romania	2021-01-22	EWB	CVR1	OQ031024	This study	II	OQ069229	This study	I	OQ069883	This study	I	OQ053876	This study	I	OQ068844	This study	I	OQ069546	This study	3
342	Lv21/WB/Rie35/Tukuma20	Latvia	2021-01-25	EWB	CVR1	OQ031025	This study	II	OQ069230	This study	I	OQ069884	This study	I	OQ053877	This study	I	OQ068845	This study	I	OQ069547	This study	3
343	Lv21/WB/DAU2	Latvia	2021-01-26	EWB	CVR1	OQ031026	This study	II	OQ069231	This study	I	OQ069885	This study	I	OQ053878	This study	II	OQ068909	This study	I	OQ069548	This study	12
344	RO21/DP4/ALBA	Romania	2021-02-09	DP	CVR1	OQ031027	This study	II	OQ069232	This study	I	OQ069886	This study	I	OQ053879	This study	I	OQ068846	This study	I	ON136164	This study	3
345	RO21/WB2/MARA	Romania	2021-02-17	EWB	CVR1	OQ031028	This study	II	OQ069233	This study	I	OQ069887	This study	I	OQ053880	This study	I	OQ068847	This study	II	ON136087	This study	19
346	RO21/DP5/VAS	Romania	2021-02-19	DP	CVR1	OQ031029	This study	II	OQ069234	This study	I	OQ069888	This study	I	OQ053881	This study	I	OQ068848	This study	II	ON136102	This study	19
347	RO21/DP6/IA	Romania	2021-02-19	DP	CVR1	OQ031030	This study	II	OQ069235	This study	I	OQ069889	This study	I	OQ053882	This study	I	OQ068849	This study	I	ON136161	This study	3
348	RO21/DP7/COVAS	Romania	2021-02-22	DP	CVR1	OQ031031	This study	II	OQ069236	This study	I	OQ069890	This study	I	OQ053883	This study	I	OQ068850	This study	II	ON136100	This study	19
349	RO21/DP7/ARGES	Romania	2021-02-23	DP	CVR1	OQ031032	This study	II	OQ069237	This study	I	OQ069891	This study	I	OQ053884	This study	I	OQ068851	This study	II	ON136165	This study	19
350	RO21/DP8/ARAD	Romania	2021-03-05	DP	CVR1	OQ031033	This study	II	OQ069238	This study	I	OQ069892	This study	I	OQ053885	This study	I	OQ068852	This study	I	ON136105	This study	3
351	RO21/DP9/CLUJ	Romania	2021-03-09	DP	CVR1	OQ031034	This study	II	OQ069239	This study	I	OQ069893	This study	I	OQ053886	This study	I	OQ068853	This study	I	ON136082	This study	3
352	RO21/DP3/CALA	Romania	2021-03-13	DP	CVR1	OQ031035	This study	II	OQ069240	This study	I	OQ069894	This study	I	OQ053887	This study	I	OQ068854	This study	II	ON136103	This study	19
353	RO21/DP10/CALA	Romania	2021-03-16	DP	CVR1	OQ031036	This study	II	OQ069241	This study	I	OQ069895	This study	I	OQ053888	This study	I	OQ068855	This study	II	ON136163	This study	19
354	RO21/WB2/SALA	Romania	2021-03-16	EWB	CVR1	OQ031037	This study	II	OQ069242	This study	I	OQ069896	This study	I	OQ053889	This study	I	OQ068856	This study	I	OQ069549	This study	3
355	RO21/DP11/MUR	Romania	2021-03-17	DP	CVR1	OQ031038	This study	II	OQ069243	This study	I	OQ069897	This study	I	OQ053890	This study	I	OQ068857	This study	II	ON136166	This study	19
356	RO21/DP12/BRA	Romania	2021-03-22	DP	CVR1	OQ031039	This study	II	OQ069244	This study	I	OQ069898	This study	I	OQ053891	This study	I	OQ068858	This study	II	ON136101	This study	19
357	RO21/D13/TIMI	Romania	2021-03-26	DP	CVR1	OQ031040	This study	II	OQ069245	This study	I	OQ069899	This study	I	OQ053892	This study	I	OQ068859	This study	I	ON136160	This study	3
358	RO21/DP14/ARAD	Romania	2021-03-31	DP	CVR1	OQ031041	This study	II	OQ069246	This study	I	OQ069900	This study	I	OQ053893	This study	VI	OQ068920	This study	I	ON136099	This study	24
359	Est21/WB/HARJU11	Estonia	2021-07-14	EWB	CVR1	OQ031042	This study	II	OQ069247	This study	I	OQ069901	This study	I	OQ053894	This study	I	OQ068860	This study	I	OQ069550	This study	3
360	Est21/DP/HARJU1	Estonia	2021-07-15	DP	CVR1	OQ031043	This study	II	OQ069248	This study	I	OQ069902	This study	I	OQ053895	This study	I	OQ068861	This study	I	OQ069551	This study	3
361	Est21/WB/RAPLA16	Estonia	2021-08-03	EWB	CVR1	OQ031044	This study	II	OQ069249	This study	I	OQ069903	This study	I	OQ053896	This study	I	OQ068862	This study	I	OQ069552	This study	3
362	Est21/WB/VORU13	Estonia	2021-09-14	EWB	CVR1	OQ031045	This study	II	OQ069250	This study	I	OQ069904	This study	I	OQ053897	This study	I	OQ068863	This study	I	OQ069553	This study	3
363	Est21/WB/VIRU13	Estonia	2021-10-26	EWB	CVR1	OQ031046	This study	II	OQ069251	This study	I	OQ069905	This study	I	OQ053898	This study	I	OQ068864	This study	I	OQ069554	This study	3
364	Est21/WB/VIRU14	Estonia	2021-10-26	EWB	CVR1	OQ031047	This study	II	OQ069252	This study	I	OQ069906	This study	I	OQ053899	This study	I	OQ068865	This study	I	OQ069555	This study	3
365	Lt21/WB/Tau3	Lithuania	2021-12-08	EWB	CVR1	OQ031048	This study	II	OQ069253	This study	I	OQ069907	This study	II	OQ053969	This study	I	OQ068866	This study	I	OQ069556	This study	7
366	Lt21/WB/Tau4	Lithuania	2021-12-08	EWB	CVR1	OQ031049	This study	II	OQ069254	This study	I	OQ069908	This study	II	OQ053970	This study	I	OQ068867	This study	I	OQ069557	This study	7
367	IT22/WB/FRACO	Italy	2022-01-03	EWB	CVR1	OQ031050	This study	II	OQ069255	This study	I	OQ069909	This study	I	OQ053900	This study	I	OQ068868	This study	I	OQ069558	This study	3
368	Est22/WB/IDA9	Estonia	2022-01-06	EWB	CVR1	OQ031051	This study	II	OQ069256	This study	I	OQ069910	This study	I	OQ053901	This study	I	OQ068869	This study	I	OQ069559	This study	3
369	Est22/WB/HARJU12	Estonia	2022-01-07	EWB	CVR1	OQ031052	This study	II	OQ069257	This study	I	OQ069911	This study	I	OQ053902	This study	I	OQ068870	This study	I	OQ069560	This study	3
370	IT22/WB/TAGLIO	Italy	2022-01-09	EWB	CVR1	OQ031053	This study	II	OQ069258	This study	I	OQ069912	This study	I	OQ053903	This study	I	OQ068871	This study	I	OQ069561	This study	3
371	IT22/WB/VOLTA	Italy	2022-01-09	EWB	CVR1	OQ031054	This study	II	OQ069259	This study	I	OQ069913	This study	I	OQ053904	This study	I	OQ068872	This study	I	OQ069562	This study	3
372	MZ22/DP1	North Macedonia	2022-01-10	DP	CVR1	OQ031055	This study	II	OQ069260	This study	I	OQ069914	This study	I	OQ053905	This study	I	OQ068873	This study	II	ON136167	This study	19
373	MZ22/DP2	North Macedonia	2022-01-10	DP	CVR1	OQ031056	This study	II	OQ069261	This study	I	OQ069915	This study	I	OQ053906	This study	I	OQ068874	This study	II	OQ069569	This study	19
374	Lt22/WB/Tau5	Lithuania	2022-01-19	EWB	CVR1	OQ031057	This study	II	OQ069262	This study	I	OQ069916	This study	II	OQ053971	This study	I	OQ068875	This study	I	OQ069563	This study	7
375	Est22/WB/VORU14	Estonia	2022-01-24	EWB	CVR1	OQ031058	This study	II	OQ069263	This study	I	OQ069917	This study	I	OQ053907	This study	I	OQ068876	This study	I	OQ069564	This study	3
376	Lt22/WB/Tau6	Lithuania	2022-03-08	EWB	CVR1	OQ031059	This study	II	OQ069264	This study	I	OQ069918	This study	II	OQ053972	This study	I	OQ068877	This study	I	OQ069565	This study	7
377	Lt22/WB/Tau7	Lithuania	2022-03-09	EWB	CVR1	OQ031060	This study	II	OQ069265	This study	I	OQ069919	This study	II	OQ053973	This study	I	OQ068878	This study	I	OQ069566	This study	7
378	MZ22/WB1	North Macedonia	2022-03-27	EWB	CVR1	OQ031061	This study	II	OQ069266	This study	I	OQ069920	This study	I	OQ053908	This study	I	OQ068879	This study	II	OQ069570	This study	19
379	MZ22/WB2	North Macedonia	2022-03-27	EWB	CVR1	OQ031062	This study	II	OQ069267	This study	I	OQ069921	This study	I	OQ053909	This study	I	OQ068880	This study	II	OQ069571	This study	19
380	MZ22/WB3	North Macedonia	2022-03-27	EWB	CVR1	OQ031063	This study	II	OQ069268	This study	I	OQ069922	This study	I	OQ053910	This study	I	OQ068881	This study	II	OQ069572	This study	19
381	MZ22/WB4	North Macedonia	2022-03-27	EWB	CVR1	OQ031064	This study	II	OQ069269	This study	I	OQ069923	This study	I	OQ053911	This study	I	OQ068882	This study	II	OQ069573	This study	19
382	20355/RM/2022	Italy	2022-05-02	EWB	CVR1	OQ031065	This study	II	OQ069270	This study	I	OQ069924	This study	I	OQ053912	This study	I	OQ068883	This study	I	OQ069567	This study	3
